# Supplementary material for: Effects of Cooking Methods on Caffeoylquinic Acids and Radical Scavenging Activity of Sweet Potato
Source: Foods. 2024 Apr 3;13(7):1101. doi: 10.3390/foods13071101 (PMC11011517; doi:10.3390/foods13071101)
Supplement: Supplementary file 1 [file foods-13-01101-s001.zip]

Archive with 1 entries (1 files):
- foods-2919611-supplementary.pdf
